# Supplementary material for: Chaos in a bacterial stress response
Source: Curr Biol. Author manuscript; Available in PMC 2024 Oct 8. (PMC7616676; doi:10.1016/j.cub.2023.11.002)
Supplement: Supplementary Materials [file EMS199120-supplement-Supplementary_Materials.zip]

Archive with 9 entries (9 files):
- 1-s2.0-S0960982223015166-mmc5.mp4
- 1-s2.0-S0960982223015166-mmc3.mp4
- 1-s2.0-S0960982223015166-mmc4.mp4
- 1-s2.0-S0960982223015166-mmc6.mp4
- 1-s2.0-S0960982223015166-mmc7.mp4
- 1-s2.0-S0960982223015166-mmc8.mp4
- 1-s2.0-S0960982223015166-mmc1.pdf
- 1-s2.0-S0960982223015166-mmc2.pdf
- 1-s2.0-S0960982223015166-mmc9.pdf
